# Supplementary material for: Towards an accurate and robust analysis pipeline for somatic mutation calling
Source: Front Genet. 2022 Nov 15;13:979928. doi: 10.3389/fgene.2022.979928 (PMC9705725; doi:10.3389/fgene.2022.979928)
Supplement: Supplementary file 2 [file Table1.XLSX]

## Sheet: 综合
	Supplementar Table S1: Recall, precision and F_scores of all tests
				VarScan (v2.4.2)	VarDictJava (v1.8.3)	Mutect2 (v4.1.0.0)	Mutect2 (v4.1.5.0)	Mutect2 (v4.2.0.0)	Mutect2 (v4.2.5.0)	Strelka2 (v2.9.10)	FANSe	VarScan (v2.4.2)	VarDictJava (v1.8.3)	Mutect2 (v4.1.0.0)	Mutect2 (v4.1.5.0)	Mutect2 (v4.2.0.0)	Mutect2 (v4.2.5.0)	Strelka2 (v2.9.10)	FANSe	VarScan (v2.4.2)	VarDictJava (v1.8.3)	Mutect2 (v4.1.0.0)	Mutect2 (v4.1.5.0)	Mutect2 (v4.2.0.0)	Mutect2 (v4.2.5.0)	Strelka2 (v2.9.10)	FANSe
	Depth	Mutation%	dataset
	100X	0.01	NAYH-99X-1X-somatic-1	0.142735	0.110477	0.0259777	0.0137025	0.032829	0.0325435	0.0348273	0.265436	0.998004	0.982234	0.98913	1	1	1	0.99187	0.955357	0.24975	0.198614	0.0506259	0.0270346	0.063571	0.0630357	0.0672918	0.415444
			NAYH-99X-1X-somatic-2	0.15501	0.123323	0.0268341	0.013988	0.0379675	0.0345418	0.0331145	0.280871	1	0.993103	0.959184	0.942308	0.963768	0.968	1	0.958608	0.268413	0.219401	0.0522077	0.0275668	0.0730569	0.0667034	0.0641061	0.434449
			NAYH-99X-1X-somatic-3	0.154154	0.128461	0.0299743	0.0151299	0.0348273	0.0339709	0.0396803	0.283352	0.99631	0.993377	0.990566	0.981481	0.983871	0.983471	0.992857	0.965258	0.266996	0.227503	0.0581879	0.0298004	0.0672732	0.0656733	0.0763107	0.438099
		0.05	NAYH-95X-5X-somatic-1	0.68684	0.611761	0.493006	0.397945	0.521838	0.518127	0.473594	0.761577	0.999585	0.991671	0.995963	0.995004	0.996728	0.996705	0.998796	0.995317	0.814213	0.756709	0.659538	0.568515	0.685029	0.681818	0.642525	0.862898
			NAYH-95X-5X-somatic-2	0.68998	0.626035	0.505281	0.415073	0.549529	0.542107	0.491579	0.756891	1	0.990962	0.995501	0.993848	0.993805	0.995283	1	0.99601	0.816554	0.76732	0.670328	0.585582	0.707721	0.701904	0.659139	0.860141
			NAYH-95X-5X-somatic-3	0.690265	0.628033	0.500714	0.412504	0.521838	0.51984	0.487011	0.760474	0.999174	0.990991	0.997157	0.995865	0.996185	0.996171	0.999414	0.996029	0.816478	0.768828	0.666667	0.583367	0.684901	0.683174	0.654894	0.862457
		0.1	NAYH-90X-10X-somatic-1	0.872966	0.827005	0.813017	0.777334	0.82358	0.822152	0.767057	0.904079	1	0.991105	0.996501	0.996706	0.996546	0.99654	1	0.998782	0.932175	0.90165	0.895457	0.873456	0.901844	0.900985	0.868174	0.949074
			NAYH-90X-10X-somatic-2	0.871253	0.829289	0.807023	0.77505	0.831573	0.828147	0.774764	0.897464	1	0.991468	0.995423	0.995235	0.994877	0.994515	1	0.999079	0.931198	0.903156	0.891376	0.871449	0.905924	0.903738	0.87309	0.94555
			NAYH-90X-10X-somatic-3	0.871539	0.830431	0.809306	0.773908	0.820725	0.82044	0.775906	0.902977	0.999673	0.990466	0.996135	0.995959	0.995499	0.995497	1	0.99939	0.931219	0.903416	0.893054	0.871004	0.899703	0.899531	0.873814	0.94874
		0.2	NAYH-80X-20X-somatic-1	0.946617	0.920069	0.931487	0.927776	0.932915	0.933486	0.919783	0.95204	1	0.990778	0.995728	0.996016	0.995734	0.995737	1	0.999711	0.972577	0.954115	0.962537	0.960686	0.963301	0.963607	0.958216	0.975293
			NAYH-80X-20X-somatic-2	0.950328	0.921496	0.935198	0.931773	0.940051	0.93948	0.929204	0.953969	1	0.9914	0.995442	0.995425	0.995165	0.995162	0.999693	0.999422	0.974532	0.955171	0.96438	0.962548	0.966823	0.96652	0.96316	0.976167
			NAYH-80X-20X-somatic-3	0.948901	0.916928	0.932344	0.927491	0.933771	0.933486	0.921496	0.953142	1	0.990746	0.996339	0.996015	0.996648	0.996647	0.99969	0.999711	0.973781	0.952409	0.96328	0.960532	0.964186	0.964033	0.959002	0.975871
		0.3	NAYH-70X-30X-somatic-1	0.963174	0.937197	0.95147	0.951756	0.952612	0.952898	0.95461	0.96527	1	0.990646	0.995817	0.996116	0.995822	0.995823	1	0.999715	0.981242	0.96318	0.973139	0.973431	0.973738	0.973888	0.976778	0.98219
			NAYH-70X-30X-somatic-2	0.963745	0.938624	0.952612	0.95147	0.956894	0.954896	0.956323	0.966373	1	0.990958	0.995525	0.995817	0.995545	0.995536	1	0.99943	0.981538	0.964082	0.973596	0.973139	0.975837	0.974792	0.977674	0.982623
			NAYH-70X-30X-somatic-3	0.967171	0.941193	0.954896	0.954325	0.95461	0.954039	0.956038	0.966097	1	0.990685	0.996129	0.99583	0.996127	0.996125	1	0.99943	0.983312	0.965305	0.975077	0.974636	0.974927	0.974628	0.977525	0.982481
		0.4	NAYH-60X-40X-somatic-1	0.970311	0.943762	0.958321	0.95718	0.959178	0.958892	0.963745	0.972161	1	0.99071	0.995847	0.996138	0.996146	0.995849	1	0.999717	0.984932	0.966667	0.976724	0.97627	0.977312	0.977022	0.981538	0.985746
			NAYH-60X-40X-somatic-2	0.970026	0.944904	0.962603	0.958607	0.962318	0.96032	0.964602	0.971885	1	0.991315	0.995571	0.995848	0.99557	0.995561	1	0.999716	0.984785	0.967553	0.97881	0.976873	0.978662	0.977623	0.981982	0.985604
			NAYH-60X-40X-somatic-3	0.972595	0.94833	0.961462	0.960891	0.962603	0.962889	0.965744	0.972712	1	0.990459	0.99586	0.995858	0.995865	0.995867	1	0.999717	0.986107	0.968937	0.978359	0.978062	0.978952	0.9791	0.982573	0.98603
	200X	0.01	NAYH-198X-2X-somatic-1	0.339423	0.290323	0.0562375	0.0174136	0.061376	0.0562375	0.0696546	0.473539	0.995812	0.986421	0.985	1	0.986239	0.98995	0.995918	0.954975	0.506281	0.44861	0.1064	0.0342312	0.11556	0.106429	0.130203	0.633131
			NAYH-198X-2X-somatic-2	0.346846	0.298601	0.0648016	0.0194119	0.0759349	0.0693691	0.0667999	0.484289	0.997537	0.989593	0.986957	1	0.988848	0.995902	1	0.96116	0.514721	0.458772	0.121618	0.0380846	0.141039	0.129704	0.125234	0.644062
			NAYH-198X-2X-somatic-3	0.347702	0.305167	0.0682272	0.023694	0.0782187	0.0733657	0.0790751	0.484564	0.995912	0.988899	0.995833	0.988095	0.992754	0.992278	0.989286	0.963816	0.515446	0.466405	0.127705	0.0462782	0.145012	0.136629	0.146445	0.644901
		0.05	NAYH-190X-10X-somatic-1	0.873251	0.830146	0.738795	0.629746	0.76306	0.761633	0.70511	0.906284	1	0.990801	0.996151	0.995937	0.996644	0.996638	1	0.99727	0.932338	0.903386	0.848386	0.771598	0.864349	0.86343	0.827055	0.949603
			NAYH-190X-10X-somatic-2	0.873251	0.82986	0.738224	0.639166	0.775621	0.770768	0.711676	0.900221	0.999347	0.991135	0.994615	0.995554	0.995603	0.995575	0.999599	0.997557	0.932054	0.903356	0.847452	0.778512	0.871951	0.868866	0.831416	0.946392
			NAYH-190X-10X-somatic-3	0.872395	0.832144	0.744505	0.641165	0.77505	0.771624	0.710819	0.906009	0.999673	0.990486	0.996561	0.996893	0.99633	0.996314	1	0.997875	0.931707	0.904437	0.852288	0.780403	0.871869	0.869691	0.830969	0.949726
		0.1	NAYH-180X-20X-somatic-1	0.946617	0.920354	0.918641	0.901228	0.923494	0.922638	0.889238	0.960033	1	0.990476	0.995668	0.995899	0.995691	0.995687	1	0.999139	0.972577	0.954128	0.955605	0.946201	0.958235	0.957772	0.941372	0.979196
			NAYH-180X-20X-somatic-2	0.949757	0.921496	0.920925	0.898944	0.929774	0.929489	0.886383	0.962238	1	0.9914	0.995372	0.994945	0.994808	0.994806	1	0.999141	0.974231	0.955171	0.956702	0.944511	0.961192	0.961039	0.93977	0.980343
			NAYH-180X-20X-somatic-3	0.948615	0.916643	0.913217	0.901513	0.922067	0.920925	0.882957	0.955072	1	0.990744	0.996263	0.996529	0.996606	0.996602	1	0.999423	0.97363	0.952254	0.952934	0.946643	0.957888	0.95727	0.937841	0.976744
		0.2	NAYH-160X-40X-somatic-1	0.969455	0.94205	0.956038	0.95461	0.956609	0.956609	0.952041	0.97161	1	0.990693	0.995837	0.996127	0.99584	0.99584	1	0.999433	0.984491	0.965759	0.975532	0.974927	0.97583	0.97583	0.975431	0.985325
			NAYH-160X-40X-somatic-2	0.969455	0.943762	0.95775	0.955467	0.956323	0.956894	0.955467	0.97161	1	0.991304	0.995254	0.995242	0.994951	0.994954	1	0.999716	0.984491	0.966949	0.976142	0.974949	0.975255	0.975553	0.977226	0.985463
			NAYH-160X-40X-somatic-3	0.97288	0.946903	0.958892	0.955752	0.956038	0.956323	0.958321	0.972988	1	0.990445	0.995849	0.996132	0.996133	0.996134	1	0.999434	0.986254	0.968184	0.977022	0.975524	0.975674	0.975823	0.978717	0.986034
		0.3	NAYH-140X-60X-somatic-1	0.975735	0.948615	0.962889	0.962603	0.962603	0.963174	0.966029	0.978776	1	0.990757	0.995867	0.99616	0.995865	0.995868	1	1	0.987719	0.969229	0.9791	0.979094	0.978952	0.979248	0.982721	0.989274
			NAYH-140X-60X-somatic-2	0.974879	0.949757	0.966029	0.962318	0.96346	0.96346	0.968027	0.978776	1	0.990768	0.995294	0.99557	0.995282	0.995282	0.999705	0.999437	0.98728	0.969829	0.980443	0.978662	0.979112	0.979112	0.983611	0.988999
			NAYH-140X-60X-somatic-3	0.976877	0.952898	0.964316	0.960605	0.962889	0.962889	0.970026	0.979327	1	0.989917	0.995286	0.996152	0.995867	0.995867	1	0.999719	0.988303	0.971055	0.979556	0.978056	0.9791	0.9791	0.984785	0.989418
		0.4	NAYH-120X-80X-somatic-1	0.977733	0.952041	0.963174	0.963174	0.96346	0.963745	0.970026	0.982359	1	0.990202	0.995868	0.996456	0.995869	0.996164	1	1	0.988741	0.970747	0.979248	0.979533	0.979396	0.979687	0.984785	0.991101
			NAYH-120X-80X-somatic-2	0.977162	0.952327	0.967171	0.964031	0.965744	0.966029	0.970882	0.982359	1	0.990205	0.9953	0.995578	0.995293	0.995294	0.999706	0.999719	0.988449	0.970896	0.981034	0.97955	0.980296	0.980443	0.985083	0.990963
			NAYH-120X-80X-somatic-3	0.977733	0.954039	0.966315	0.962603	0.964031	0.964031	0.971168	0.982359	1	0.989636	0.995296	0.99616	0.995871	0.995871	1	0.999439	0.988741	0.971512	0.980591	0.979094	0.979692	0.979692	0.985373	0.990826
	300X	0.01	NAYH-297X-3X-somatic-1	0.498144	0.439909	0.0810734	0.0282615	0.099058	0.0970597	0.107337	0.618523	0.996573	0.989724	0.986111	0.980198	0.988604	0.988372	0.997347	0.957338	0.664256	0.609091	0.149829	0.054939	0.180073	0.176761	0.193814	0.751507
			NAYH-297X-3X-somatic-2	0.499001	0.456751	0.0805024	0.0265487	0.116472	0.108764	0.106195	0.617971	0.996579	0.988875	1	1	1	1	1	0.956893	0.665018	0.624878	0.149009	0.0517241	0.208642	0.196189	0.192	0.750963
			NAYH-297X-3X-somatic-3	0.502712	0.460748	0.0850699	0.0336854	0.117043	0.10962	0.111333	0.624035	0.996604	0.98776	0.996656	0.991597	0.995146	0.994819	0.992366	0.967108	0.668311	0.628382	0.15676	0.0651574	0.209451	0.19748	0.200205	0.758586
		0.05	NAYH-285X-15X-somatic-1	0.927205	0.894091	0.835284	0.75364	0.864116	0.858407	0.786754	0.949008	0.999692	0.990826	0.996594	0.996602	0.996379	0.996025	1	0.99855	0.962085	0.939976	0.908837	0.858257	0.925547	0.92211	0.880652	0.973149
			NAYH-285X-15X-somatic-2	0.926063	0.895233	0.830146	0.746788	0.863831	0.859263	0.791036	0.943495	0.999692	0.990837	0.99589	0.996192	0.995722	0.9957	0.999639	0.99825	0.96147	0.940612	0.905496	0.853647	0.925099	0.922464	0.883187	0.970101
			NAYH-285X-15X-somatic-3	0.927776	0.898373	0.824436	0.753069	0.85698	0.85384	0.788752	0.9457	0.999692	0.990869	0.996206	0.995847	0.996349	0.996336	1	0.999126	0.962393	0.942357	0.902218	0.857607	0.921424	0.9196	0.881902	0.971679
		0.1	NAYH-270X-30X-somatic-1	0.963174	0.936055	0.94205	0.931202	0.94519	0.945761	0.914645	0.97409	1	0.990036	0.995775	0.996031	0.995789	0.995792	1	0.999152	0.981242	0.962289	0.968168	0.962526	0.96983	0.970132	0.95542	0.986462
			NAYH-270X-30X-somatic-2	0.963745	0.936911	0.946046	0.936911	0.947474	0.946903	0.916357	0.97409	1	0.990942	0.995793	0.996055	0.9958	0.995797	0.999689	0.999152	0.981538	0.963169	0.970283	0.965578	0.971036	0.970735	0.956211	0.986462
			NAYH-270X-30X-somatic-3	0.966886	0.938624	0.93948	0.935198	0.948045	0.948045	0.914359	0.9672	1	0.99066	0.996367	0.99635	0.9964	0.9964	1	0.999715	0.983164	0.96394	0.967088	0.964806	0.971621	0.971621	0.955264	0.983189
		0.2	NAYH-240X-60X-somatic-1	0.97545	0.948901	0.960891	0.960605	0.961176	0.961462	0.959463	0.979603	1	0.99076	0.995858	0.996152	0.995859	0.99586	1	0.999719	0.987572	0.969379	0.978062	0.978056	0.97821	0.978359	0.979312	0.989559
			NAYH-240X-60X-somatic-2	0.974593	0.949757	0.961747	0.960034	0.961462	0.961747	0.962603	0.985943	1	0.990768	0.995862	0.996149	0.99586	0.995862	1	0.999162	0.987133	0.969829	0.978507	0.977758	0.978359	0.978507	0.980945	0.992508
			NAYH-240X-60X-somatic-3	0.976591	0.952327	0.961747	0.959463	0.961176	0.961176	0.964316	0.986218	1	0.989911	0.995862	0.996147	0.995859	0.995859	1	0.999721	0.988157	0.970755	0.978507	0.977461	0.97821	0.97821	0.981834	0.992924
		0.3	NAYH-210X-90X-somatic-1	0.977448	0.952327	0.96346	0.963174	0.96346	0.963745	0.96974	0.983462	1	0.990205	0.995869	0.996162	0.995869	0.99587	1	0.99972	0.988595	0.970896	0.979396	0.97939	0.979396	0.979544	0.984638	0.991524
			NAYH-210X-90X-somatic-2	0.977448	0.953468	0.967171	0.962318	0.964602	0.964031	0.971168	0.982911	1	0.990216	0.9953	0.995276	0.994994	0.994991	1	0.99972	0.988595	0.971495	0.981034	0.97852	0.979562	0.979266	0.985373	0.991244
			NAYH-210X-90X-somatic-3	0.977733	0.95461	0.964031	0.962889	0.964031	0.964031	0.971168	0.983462	1	0.989935	0.995871	0.995867	0.995871	0.995871	1	0.99944	0.988741	0.971952	0.979692	0.9791	0.979692	0.979692	0.985373	0.991386
		0.4	NAYH-180X-120X-somatic-1	0.978875	0.954039	0.964602	0.964031	0.964602	0.964602	0.973451	0.986494	1	0.990222	0.995874	0.996459	0.995874	0.996167	1	0.999721	0.989325	0.971794	0.979988	0.979977	0.979988	0.980131	0.986547	0.993063
			NAYH-180X-120X-somatic-2	0.978875	0.955752	0.968027	0.963174	0.964316	0.964602	0.972024	0.985391	1	0.99024	0.995304	0.99528	0.994993	0.994994	1	1	0.989325	0.97269	0.981476	0.978964	0.979414	0.979562	0.985814	0.992642
			NAYH-180X-120X-somatic-3	0.97859	0.954896	0.964602	0.962603	0.964316	0.964602	0.973166	0.992558	1	0.989645	0.995874	0.996454	0.995579	0.99558	1	0.999445	0.989179	0.97196	0.979988	0.979236	0.979698	0.979846	0.9864	0.995989
	500X	0.01	NAYH-495X-5X-somatic-1	0.681987	0.64145	0.156152	0.0385384	0.174422	0.165287	0.161576	0.771499	0.997078	0.989868	0.990942	1	0.993496	0.993139	0.998236	0.965505	0.809968	0.778451	0.26979	0.0742166	0.296746	0.283407	0.278133	0.857668
			NAYH-495X-5X-somatic-2	0.6837	0.651442	0.158436	0.0411076	0.183842	0.170996	0.164145	0.760198	0.998333	0.990451	0.996409	0.993103	0.995363	0.995017	1	0.960641	0.811589	0.785948	0.273399	0.0789474	0.310361	0.291839	0.282001	0.848746
			NAYH-495X-5X-somatic-3	0.681701	0.652298	0.158721	0.0451042	0.180131	0.171567	0.162432	0.765711	0.997911	0.988322	0.994633	0.9875	0.995268	0.995033	0.998246	0.960913	0.810041	0.785899	0.273757	0.0862681	0.305052	0.292671	0.279401	0.852278
		0.05	NAYH-475X-25X-somatic-1	0.957465	0.931487	0.909506	0.85384	0.922923	0.922352	0.849558	0.964443	0.999404	0.990288	0.995314	0.996336	0.995995	0.995686	1	0.997719	0.977985	0.959988	0.950477	0.9196	0.958068	0.957617	0.91866	0.980799
			NAYH-475X-25X-somatic-2	0.95718	0.931487	0.90865	0.841564	0.924636	0.922352	0.85127	0.962514	0.999702	0.990288	0.995621	0.99561	0.995696	0.995686	1	0.99857	0.977979	0.959988	0.950149	0.912129	0.958851	0.957617	0.919661	0.980211
			NAYH-475X-25X-somatic-3	0.958036	0.932344	0.903511	0.847559	0.919783	0.918927	0.850414	0.963616	0.999702	0.991199	0.996537	0.995975	0.996598	0.996594	0.999664	0.998572	0.978426	0.960871	0.947747	0.915793	0.956651	0.956186	0.919019	0.980783
		0.1	NAYH-450X-50X-somatic-1	0.973737	0.945761	0.95461	0.950328	0.957465	0.957465	0.928918	0.976847	0.999707	0.990137	0.995831	0.99611	0.995843	0.995843	1	0.999154	0.986551	0.967441	0.974785	0.972681	0.976277	0.976277	0.963149	0.987875
			NAYH-450X-50X-somatic-2	0.971739	0.947188	0.95718	0.951185	0.959463	0.959463	0.930345	0.97602	1	0.990448	0.995842	0.996114	0.995852	0.995852	1	0.999436	0.985667	0.968335	0.976128	0.973131	0.977319	0.977319	0.963916	0.987589
			NAYH-450X-50X-somatic-3	0.974308	0.949186	0.956038	0.951185	0.958607	0.95775	0.930916	0.975744	0.999707	0.990763	0.995837	0.996114	0.995848	0.995844	1	0.999435	0.986844	0.969529	0.975532	0.973131	0.976873	0.976426	0.964222	0.987448
		0.2	NAYH-400X-100X-somatic-1	0.977162	0.952041	0.96346	0.962603	0.962318	0.962318	0.962318	0.984564	1	0.990202	0.995869	0.99616	0.995864	0.995864	1	0.99972	0.988449	0.970747	0.979396	0.979094	0.978804	0.978804	0.980797	0.992084
			NAYH-400X-100X-somatic-2	0.977448	0.95461	0.962889	0.961462	0.964887	0.964887	0.964887	0.983462	1	0.990228	0.995867	0.99586	0.995875	0.995875	1	0.99972	0.988595	0.972093	0.9791	0.978359	0.980136	0.980136	0.98213	0.991524
			NAYH-400X-100X-somatic-3	0.977448	0.952612	0.964031	0.962603	0.963745	0.96346	0.966029	0.984013	1	0.989914	0.995578	0.995865	0.99587	0.995869	1	0.99944	0.988595	0.970905	0.97955	0.978952	0.979544	0.979396	0.982721	0.991667
		0.3	NAYH-350X-150X-somatic-1	0.978304	0.954896	0.965173	0.96346	0.964602	0.964602	0.970026	0.987872	1	0.989938	0.995583	0.996163	0.995874	0.995874	1	1	0.989033	0.972101	0.980142	0.979539	0.979988	0.979988	0.984785	0.993899
			NAYH-350X-150X-somatic-2	0.978875	0.956038	0.964031	0.962318	0.965173	0.965173	0.972595	0.985667	1	0.98995	0.995871	0.995864	0.995876	0.995876	1	1	0.989325	0.972698	0.979692	0.978804	0.980284	0.980284	0.986107	0.992782
			NAYH-350X-150X-somatic-3	0.978304	0.955467	0.964887	0.96346	0.964602	0.964316	0.972595	0.987045	1	0.990237	0.996169	0.996457	0.99558	0.995873	1	0.999721	0.989033	0.972541	0.980278	0.979681	0.979846	0.97984	0.986107	0.993343
		0.4	NAYH-300X-200X-somatic-1	0.978875	0.956038	0.965458	0.964316	0.964887	0.964887	0.972595	0.988423	1	0.989657	0.995878	0.99646	0.995582	0.995582	1	0.999721	0.989325	0.972557	0.980432	0.980125	0.979994	0.979994	0.986107	0.99404
			NAYH-300X-200X-somatic-2	0.979446	0.955752	0.964031	0.962318	0.965173	0.965173	0.97288	0.987596	1	0.989947	0.995871	0.996158	0.995876	0.995876	1	0.999721	0.989616	0.972549	0.979692	0.978946	0.980284	0.980284	0.986254	0.993622
			NAYH-300X-200X-somatic-3	0.97859	0.956038	0.964887	0.96346	0.964887	0.964887	0.972309	0.987596	1	0.990242	0.996169	0.996457	0.995875	0.996169	1	0.999721	0.989179	0.97284	0.980278	0.979681	0.980136	0.980278	0.98596	0.993622
	800X	0.01	NAYH-792X-8X-somatic-1	0.807308	0.793035	0.336854	0.0582358	0.271482	0.257779	0.229518	0.86742	0.997531	0.988612	0.993266	0.990291	0.995812	0.996689	0.997519	0.970099	0.892395	0.880089	0.503091	0.110003	0.426649	0.409617	0.373172	0.915891
			NAYH-792X-8X-somatic-2	0.806452	0.788752	0.342278	0.0562375	0.269483	0.25835	0.234656	0.863561	0.998233	0.988551	0.994196	0.994949	0.995781	0.994505	0.993954	0.969369	0.892152	0.877421	0.509238	0.106458	0.424174	0.410152	0.379677	0.913411
			NAYH-792X-8X-somatic-3	0.812446	0.798458	0.347131	0.0573794	0.277191	0.260348	0.232087	0.870452	0.998246	0.990088	0.99509	0.990148	0.995897	0.993464	0.996324	0.97289	0.895814	0.884008	0.514709	0.108473	0.433676	0.412576	0.376476	0.918825
		0.05	NAYH-760X-40X-somatic-1	0.966315	0.941764	0.941764	0.90294	0.94519	0.944333	0.871539	0.972437	0.999705	0.990096	0.995774	0.995907	0.995789	0.995786	0.999673	0.997455	0.982726	0.965326	0.968016	0.947148	0.96983	0.969377	0.931219	0.984787
			NAYH-760X-40X-somatic-2	0.967742	0.943477	0.94519	0.901513	0.948901	0.947759	0.875821	0.97161	0.999705	0.991004	0.995789	0.9959	0.995806	0.995801	1	0.998301	0.983464	0.966657	0.96983	0.946359	0.971788	0.971186	0.9338	0.984774
			NAYH-760X-40X-somatic-3	0.970026	0.946617	0.946617	0.906937	0.94833	0.947474	0.87525	0.974366	0.999706	0.990738	0.996095	0.995925	0.996102	0.996397	1	0.99887	0.984642	0.968175	0.970726	0.94935	0.971629	0.97132	0.933475	0.986466
		0.1	NAYH-720X-80X-somatic-1	0.976306	0.95147	0.960605	0.958607	0.961747	0.960605	0.934627	0.982911	0.999708	0.990196	0.995857	0.995848	0.995862	0.995857	1	0.99888	0.987868	0.970447	0.977913	0.976873	0.978507	0.977913	0.966209	0.990831
			NAYH-720X-80X-somatic-2	0.976021	0.951185	0.960034	0.956038	0.961747	0.961176	0.935198	0.981808	0.999708	0.990193	0.995854	0.996133	0.995862	0.995859	1	0.999158	0.987722	0.970297	0.977616	0.975674	0.978507	0.97821	0.966514	0.990407
			NAYH-720X-80X-somatic-3	0.976021	0.952898	0.960891	0.95718	0.961747	0.961462	0.936626	0.981808	0.999708	0.989623	0.995858	0.996138	0.995862	0.99586	1	0.999439	0.987722	0.970913	0.978062	0.97627	0.978507	0.978359	0.967276	0.990545
		0.2	NAYH-640X-160X-somatic-1	0.978019	0.955181	0.963745	0.963174	0.964031	0.963745	0.964031	0.987596	1	0.989648	0.99587	0.996162	0.995871	0.99587	1	1	0.988887	0.972109	0.979544	0.97939	0.979692	0.979544	0.981686	0.99376
			NAYH-640X-160X-somatic-2	0.97859	0.956038	0.963174	0.961462	0.964031	0.963745	0.964316	0.985667	1	0.98995	0.995868	0.99586	0.995871	0.99587	1	1	0.989179	0.972698	0.979248	0.978359	0.979692	0.979544	0.981834	0.992782
			NAYH-640X-160X-somatic-3	0.978304	0.955467	0.964316	0.961462	0.964031	0.963745	0.966886	0.98677	1	0.990237	0.995873	0.996155	0.995871	0.99587	1	0.999721	0.989033	0.972541	0.97984	0.978501	0.979692	0.979544	0.983164	0.993203
		0.3	NAYH-560X-240X-somatic-1	0.978875	0.956609	0.964887	0.96346	0.965173	0.965173	0.972595	0.988148	1	0.989956	0.995582	0.995869	0.995876	0.995583	1	1	0.989325	0.972997	0.979994	0.979396	0.980284	0.980142	0.986107	0.994039
			NAYH-560X-240X-somatic-2	0.978875	0.955467	0.964031	0.962033	0.965458	0.965173	0.97288	0.987596	1	0.989651	0.995871	0.995863	0.995878	0.995876	1	0.999721	0.989325	0.972259	0.979692	0.978655	0.980432	0.980284	0.986254	0.993622
			NAYH-560X-240X-somatic-3	0.97859	0.956323	0.96346	0.962033	0.964887	0.964602	0.972595	0.988148	1	0.990538	0.995869	0.996157	0.995875	0.995874	1	1	0.989179	0.97313	0.979396	0.978798	0.980136	0.979988	0.986107	0.994039
		0.4	NAYH-480X-320X-somatic-1	0.979732	0.956894	0.965458	0.964316	0.965458	0.965458	0.972309	0.988148	1	0.990251	0.995584	0.995873	0.995584	0.995584	1	0.999721	0.989762	0.973287	0.98029	0.97984	0.98029	0.98029	0.98596	0.993901
			NAYH-480X-320X-somatic-2	0.979446	0.955467	0.964887	0.962033	0.965458	0.965173	0.972309	0.988148	1	0.989944	0.995875	0.996157	0.995584	0.995583	1	1	0.989616	0.9724	0.980136	0.978798	0.98029	0.980142	0.98596	0.994039
			NAYH-480X-320X-somatic-3	0.979732	0.955752	0.964031	0.962033	0.964602	0.965173	0.971168	0.987872	1	0.99024	0.996165	0.996452	0.995874	0.995876	1	0.999721	0.989762	0.97269	0.979835	0.97894	0.979988	0.980284	0.985373	0.993761
